# Supplementary material for: Struggling With Business Corporate Cynical Impression? Powerful Methods of CSR to Enhance Corporate Image and Consumer Purchase Intention
Source: Front Public Health. 2021 Sep 3;9:726727. doi: 10.3389/fpubh.2021.726727 (PMC8446375; doi:10.3389/fpubh.2021.726727)
Supplement: Supplementary file 1 [file Data_Sheet_1.CSV]

CC1-1	CC1-2	CC1-3	EL-1	EL-2	EL-3	EL-4	P-1	P-2	P-3	E-1	E-2	E-3	CI-1	CI-2	CI-3	CI-4	CPI-1	CPI-2	CPI-3	CPI-4
4	3	5	4	3	5	3	3	4	5	5	5	4	3	4	3	5	4	5	4	4
3	3	3	3	3	3	3	3	3	3	3	1	1	1	1	1	1	5	1	3	3
3	3	3	3	3	3	3	3	3	3	3	1	1	1	1	1	1	4	1	3	3
1	1	2	2	2	2	2	2	2	2	2	2	2	2	2	2	3	2	3	1	2
5	5	5	5	4	5	5	5	5	5	5	5	4	5	4	4	5	5	5	5	5
3	4	4	3	4	4	3	4	2	2	2	3	3	3	4	5	4	5	3	4	5
5	5	4	4	4	4	4	4	4	4	4	4	4	4	4	4	4	4	4	4	4
4	3	4	4	4	3	3	2	4	3	4	4	4	4	4	4	4	4	4	4	4
4	4	4	4	4	3	3	4	4	4	4	3	3	4	3	4	4	4	3	3	3
4	4	4	4	4	4	4	4	4	4	4	4	5	4	4	5	4	5	5	5	4
4	4	4	4	4	4	4	4	4	4	4	4	4	4	4	4	4	4	4	4	4
4	3	4	3	5	4	3	3	3	3	3	4	4	3	3	4	1	3	4	3	4
4	4	4	4	4	4	4	4	4	4	4	4	4	4	4	4	4	4	4	4	4
4	4	4	4	4	5	5	4	4	5	4	4	5	5	5	4	4	5	4	5	5
4	5	3	3	4	4	3	4	4	4	3	3	4	4	3	4	4	4	4	4	3
2	1	2	2	2	2	1	2	1	2	2	1	2	1	2	1	2	2	2	1	2
4	5	5	4	5	4	5	5	5	5	4	4	5	4	5	4	5	4	4	5	5
4	5	4	5	4	4	5	5	5	5	5	5	5	4	4	5	4	5	4	5	5
4	4	4	4	4	4	4	4	4	4	4	4	4	5	4	4	4	4	4	4	4
4	5	2	3	4	3	3	4	3	2	4	5	4	5	3	5	4	5	4	4	5
3	3	4	3	4	3	4	4	4	2	3	4	4	3	3	4	3	4	4	4	4
1	2	1	1	2	1	2	1	2	2	1	2	1	2	2	3	2	2	2	5	2
4	4	4	3	4	3	3	4	4	5	4	4	4	3	3	4	4	4	3	3	4
3	3	3	3	3	3	2	2	3	3	3	3	3	3	3	3	2	1	3	3	2
5	5	4	4	4	4	4	4	4	4	4	4	4	4	4	4	4	4	4	4	4
4	4	3	4	3	4	3	3	5	5	4	5	5	5	5	5	5	5	5	5	5
2	1	2	2	3	3	1	3	1	3	1	1	3	1	3	1	3	1	3	1	3
4	3	3	3	4	4	4	5	4	3	4	5	5	5	4	5	3	4	3	5	4
4	4	4	3	5	4	2	2	3	5	3	4	4	3	4	4	4	4	4	4	4
4	4	4	4	4	2	2	2	4	2	4	4	4	4	4	4	4	4	4	4	4
5	3	4	5	4	4	4	4	4	4	5	5	5	5	4	5	5	5	4	5	5
4	3	4	4	4	4	4	4	4	3	4	4	5	4	5	4	4	4	4	4	4
5	3	4	3	2	3	3	2	2	2	4	4	3	3	3	3	3	3	3	3	3
4	5	3	4	5	4	4	3	4	4	4	4	3	4	5	3	2	4	4	4	2
4	4	4	4	4	4	4	4	4	4	4	5	2	4	4	4	4	4	3	4	4
5	5	5	2	4	5	4	4	4	4	5	5	5	4	5	5	5	4	5	5	4
5	5	5	5	4	5	5	3	4	5	4	5	4	5	4	5	4	5	5	5	5
5	5	5	5	4	5	5	5	5	5	3	4	5	4	5	5	5	3	5	5	5
4	4	4	4	4	4	4	4	4	4	4	4	4	5	4	4	5	4	4	4	4
4	4	4	4	4	4	4	4	4	4	4	4	4	5	4	4	5	4	4	4	4
4	4	4	4	5	5	5	5	5	5	5	5	4	5	4	5	5	4	5	4	5
5	5	5	5	5	5	5	5	5	5	5	5	5	5	5	5	5	5	4	5	4
4	5	4	5	4	5	4	5	5	5	4	4	5	5	4	5	4	5	5	4	5
4	4	5	4	4	4	4	5	4	4	5	4	4	4	5	5	4	5	5	5	5
4	4	5	5	4	5	5	5	4	5	4	5	4	4	5	5	5	4	5	5	5
4	4	5	5	4	4	4	4	4	4	4	4	5	4	4	4	4	4	4	4	4
2	2	2	5	2	2	3	5	2	2	2	2	2	5	3	2	2	2	5	1	2
4	4	4	5	5	5	4	4	4	4	5	5	5	4	5	5	4	5	4	5	4
5	5	5	4	5	4	5	4	5	4	5	5	4	4	4	5	5	5	5	4	4
4	4	4	5	4	4	4	4	5	4	4	5	4	5	5	5	4	4	4	4	4
5	5	5	5	5	5	5	5	5	4	5	5	5	5	5	5	5	5	4	5	5
5	5	4	5	5	5	5	5	5	5	5	4	5	5	5	5	4	5	5	5	5
5	4	4	5	5	4	5	5	4	4	5	5	4	5	4	5	5	4	5	5	5
5	4	4	4	5	3	4	5	4	5	4	5	4	5	4	3	5	4	5	5	4
2	2	1	2	1	4	2	1	4	2	2	2	4	2	4	2	2	2	4	1	2
4	5	5	5	5	5	5	5	5	5	5	5	5	4	4	5	4	5	5	4	5
5	4	4	4	4	4	3	3	4	3	4	4	3	4	3	4	3	3	4	4	4
5	4	5	5	5	5	1	1	5	5	5	5	5	5	5	5	5	5	5	5	5
4	4	5	4	5	4	4	5	5	5	5	5	4	5	5	5	4	5	2	5	5
3	4	5	4	4	3	5	5	5	5	5	3	3	2	2	5	5	5	3	5	2
3	3	3	3	4	3	4	3	3	3	3	3	3	3	3	3	3	3	3	3	3
4	3	4	3	4	4	4	3	4	4	4	5	4	1	4	3	3	4	3	5	4
4	4	4	4	4	4	4	4	4	4	4	4	4	4	4	4	4	4	4	4	4
4	4	5	4	4	3	4	3	4	4	4	3	4	4	4	5	4	5	4	4	3
4	3	4	5	4	4	3	3	5	3	5	4	4	4	4	5	3	4	3	4	4
5	4	5	4	4	4	5	3	4	3	5	5	3	4	5	3	5	4	3	5	4
5	4	5	4	4	3	4	3	3	4	3	4	4	4	3	5	4	4	4	4	4
5	5	4	4	4	3	4	4	3	3	4	4	4	4	4	5	3	4	4	5	5
1	1	2	3	2	1	2	3	3	3	3	1	1	1	1	1	1	1	1	1	2
2	3	1	2	2	2	1	2	2	1	2	2	2	1	2	1	2	1	2	1	1
5	3	5	5	4	2	2	2	4	4	4	5	5	5	4	5	4	4	3	4	5
2	2	2	1	2	2	2	2	2	2	2	2	2	2	2	2	2	2	2	2	2
4	3	4	4	4	4	3	5	3	4	3	5	3	5	5	5	4	5	5	5	5
5	5	3	3	4	4	5	5	5	5	5	5	5	5	5	5	5	5	5	5	5
4	4	4	3	5	4	4	4	5	4	5	5	5	5	5	5	5	5	5	5	5
3	3	3	4	4	3	3	3	4	4	4	3	4	4	4	4	3	4	3	4	4
4	4	4	4	4	4	4	4	4	4	4	4	4	4	4	4	4	4	4	4	4
4	3	4	4	4	3	3	2	3	3	5	4	4	4	4	5	3	5	5	4	3
2	3	4	4	4	4	3	3	5	4	5	5	4	3	3	5	4	5	3	4	3
5	3	4	4	5	5	4	4	5	5	5	5	5	5	5	4	4	5	5	4	5
4	3	3	3	4	3	3	3	4	4	4	4	3	3	4	5	3	5	4	5	4
4	5	4	5	4	4	5	4	5	4	5	4	5	4	3	5	4	3	5	4	5
4	3	4	3	2	2	2	4	3	2	4	5	5	5	4	4	3	5	3	5	3
5	3	5	3	3	3	3	4	4	4	5	5	5	5	4	5	3	1	3	4	4
5	5	5	5	5	5	5	5	5	5	5	5	5	5	5	5	5	5	5	5	5
5	5	5	4	4	5	4	5	3	4	3	5	5	5	5	5	5	5	5	5	5
1	2	2	1	2	2	1	3	2	2	3	4	2	3	2	2	3	3	2	3	3
4	4	4	4	4	4	4	4	4	4	4	4	4	4	4	4	4	4	4	4	4
5	5	4	5	3	5	4	4	5	5	5	5	5	4	5	4	4	3	4	3	4
5	3	4	4	5	4	4	3	4	4	5	5	4	3	4	5	3	3	4	5	1
5	4	4	5	5	4	4	5	4	5	4	4	5	4	5	4	5	4	5	4	5
4	2	5	4	4	4	4	3	4	3	4	4	5	4	5	4	5	5	4	4	4
5	4	5	5	5	2	4	5	5	5	5	5	5	5	5	5	4	5	5	5	5
4	4	4	4	4	4	4	4	4	4	4	4	4	4	4	4	4	4	4	4	4
4	4	5	4	4	4	4	4	5	5	5	5	5	5	4	5	4	5	4	4	4
5	4	4	5	4	5	4	4	5	5	5	5	4	5	3	5	4	5	4	5	5
5	4	4	5	4	4	4	5	4	2	4	3	5	5	4	5	3	5	3	4	5
3	4	5	4	4	2	3	3	3	2	4	5	2	4	3	2	3	3	2	3	4
3	3	4	2	4	5	3	4	3	2	4	5	3	4	2	4	4	5	3	4	3
2	2	2	2	1	1	2	1	5	5	5	5	5	4	3	3	3	4	3	3	5
4	5	5	4	4	2	3	3	3	3	4	4	3	4	4	4	4	4	4	4	4
5	4	4	2	4	4	4	4	5	1	5	5	4	4	5	4	4	5	1	4	5
4	4	4	4	4	5	4	4	5	3	4	5	4	4	4	5	4	5	4	5	5
5	4	4	5	5	3	3	1	4	4	5	5	4	3	3	5	3	5	4	5	5
3	4	3	4	4	3	2	3	3	1	3	3	3	3	3	2	3	3	2	2	3
5	4	3	4	4	3	3	4	4	4	4	5	4	3	4	5	4	5	4	5	4
5	5	5	4	5	4	4	3	4	3	4	4	4	4	4	4	4	4	4	4	4
4	4	4	4	5	4	4	5	3	3	3	4	4	4	3	3	4	4	3	3	4
2	2	1	3	1	1	3	2	1	2	3	2	1	3	1	2	2	2	3	2	2
2	1	2	2	1	2	2	2	2	2	2	2	2	2	2	2	2	2	2	2	2
3	4	3	3	4	3	4	2	3	3	3	2	4	4	4	5	4	4	3	4	3
4	2	2	4	4	4	4	2	4	1	4	4	5	4	2	1	4	3	4	4	5
5	5	5	5	5	5	4	5	5	5	5	5	4	5	5	5	4	5	5	5	5
4	5	5	5	5	4	4	2	2	2	2	2	4	2	4	4	4	2	2	4	4
5	4	5	5	5	5	5	5	5	5	5	5	5	5	5	5	5	5	5	5	5
2	2	2	2	2	1	2	3	2	2	2	2	2	4	2	4	4	4	4	2	4
5	5	5	5	5	5	5	5	5	4	5	5	4	5	4	5	4	5	4	5	4
4	3	5	4	3	5	3	3	4	5	5	5	4	3	4	3	5	4	5	4	4
3	3	3	3	3	3	3	3	3	3	3	1	1	1	1	1	1	5	1	3	3
3	3	3	3	3	3	3	3	3	3	3	1	1	1	1	1	1	5	1	3	3
1	1	2	2	2	2	2	2	2	2	2	2	2	2	2	2	3	2	3	1	2
5	5	5	5	4	5	5	5	5	5	5	5	4	5	4	4	5	5	5	5	5
3	4	4	3	4	4	3	4	2	2	2	3	3	3	4	5	4	5	3	4	5
5	5	4	4	4	4	4	4	4	4	4	4	4	4	4	4	4	4	4	4	4
4	3	4	4	4	3	3	2	4	3	4	4	4	4	4	4	4	4	4	4	4
4	4	4	4	4	3	3	4	4	4	4	3	3	4	3	4	4	4	3	3	3
4	4	4	4	4	4	4	4	4	4	4	4	5	4	4	5	4	5	5	5	4
4	4	4	4	4	4	4	4	4	4	4	4	4	4	4	4	4	4	4	4	4
4	3	4	3	5	4	3	3	3	3	3	4	4	3	3	4	1	3	4	3	4
4	4	4	4	4	4	4	4	4	4	4	4	4	4	4	4	4	4	4	4	4
4	4	4	4	4	5	5	4	4	5	4	4	5	5	5	4	4	5	4	5	5
4	5	3	3	4	4	3	4	4	4	3	3	4	4	3	4	4	4	4	4	3
2	1	2	2	2	2	1	2	1	2	2	1	2	1	2	1	2	2	2	1	2
4	5	5	4	5	4	5	5	5	5	4	4	5	4	5	4	5	4	4	5	5
4	5	4	5	4	4	5	5	5	5	5	5	5	4	4	5	4	5	4	5	5
4	4	4	4	4	4	4	4	4	4	4	4	4	5	4	4	4	4	4	4	4
4	5	2	3	4	3	3	4	3	2	4	5	4	5	3	5	4	5	4	4	5
3	3	4	3	4	3	4	4	4	2	3	4	4	3	3	4	3	4	4	4	4
1	2	1	1	2	1	2	1	2	2	1	2	1	2	2	3	2	2	2	5	2
4	4	4	3	4	3	3	4	4	5	4	4	4	3	3	4	4	4	3	3	4
3	3	3	3	3	3	2	2	3	3	3	3	3	3	3	3	2	1	3	3	2
5	5	4	4	4	4	4	4	4	4	4	4	4	4	4	4	4	4	4	4	4
4	4	3	4	3	4	3	3	5	5	4	5	5	5	5	5	5	5	5	5	5
2	1	2	2	3	3	1	3	1	3	1	1	3	1	3	1	3	1	3	1	3
4	3	3	3	4	4	4	5	4	3	4	5	5	5	4	5	3	4	3	5	4
4	4	4	3	5	4	2	2	3	5	3	4	4	3	4	4	4	4	4	4	4
4	4	4	4	4	2	2	2	4	2	4	4	4	4	4	4	4	4	4	4	4
5	3	4	5	4	4	4	4	4	4	5	5	5	5	4	5	5	5	4	5	5
4	3	4	4	4	4	4	4	4	3	4	4	5	4	5	4	4	4	4	4	4
5	3	4	3	2	3	3	2	2	2	4	4	3	3	3	3	3	3	3	3	3
4	5	3	4	5	4	4	3	4	4	4	4	3	4	5	3	2	4	4	4	2
5	5	5	5	5	5	5	5	5	5	5	5	5	5	5	5	5	5	5	5	5
4	4	4	4	4	4	4	4	4	4	4	5	2	4	4	4	4	4	3	4	4
5	5	5	2	4	5	4	4	4	4	5	5	5	4	5	5	5	4	5	5	4
5	5	5	5	4	5	5	5	4	5	4	5	4	5	4	5	4	5	5	5	5
5	5	5	5	4	5	5	5	5	5	3	4	5	4	5	5	5	5	5	5	5
4	4	4	4	4	4	4	4	4	4	4	4	4	5	4	4	5	4	4	4	4
4	4	4	4	4	4	4	4	4	4	4	4	4	5	4	4	5	4	4	4	4
4	4	4	4	5	5	5	5	5	5	5	5	4	5	4	5	5	4	5	4	5
5	5	5	5	5	5	5	5	5	5	5	5	5	5	5	5	5	5	4	5	4
4	5	4	5	4	5	4	5	5	5	4	4	5	5	4	5	4	5	5	4	5
4	4	5	4	4	4	4	5	4	4	5	4	4	4	5	5	4	5	5	5	5
4	4	5	5	4	5	5	5	4	5	4	5	4	4	5	5	5	4	5	5	5
4	4	5	5	4	4	4	4	4	4	4	4	5	4	4	4	4	4	4	4	4
2	2	2	5	2	2	3	5	2	2	2	2	2	5	3	2	2	2	5	1	2
4	4	4	5	5	5	4	4	4	4	5	5	5	4	5	5	4	5	4	5	4
5	5	5	4	5	4	5	4	5	4	5	5	4	4	4	5	5	5	5	4	4
4	4	4	5	4	4	4	4	5	4	4	5	4	5	5	5	4	4	4	4	4
5	5	5	5	5	5	5	5	5	4	5	5	5	5	5	5	5	5	4	5	5
5	5	4	5	5	5	5	5	5	5	5	4	5	5	5	5	4	5	5	5	5
5	4	4	5	5	4	5	5	4	4	5	5	4	5	4	5	5	4	5	5	5
5	4	4	4	5	3	4	5	4	5	4	5	4	5	4	3	5	4	5	5	4
2	2	1	2	1	4	2	1	4	2	2	2	4	2	4	2	2	2	4	1	2
4	5	5	5	5	5	5	5	5	5	5	5	5	4	4	5	4	5	5	4	5
5	4	4	4	4	4	3	3	4	3	4	4	3	4	3	4	3	3	4	4	4
5	4	5	5	5	5	1	1	5	5	5	5	5	5	5	5	5	5	5	5	5
4	4	5	4	5	4	4	5	5	5	5	5	4	5	5	5	4	5	2	5	5
3	4	5	4	4	3	5	5	5	5	5	3	3	2	2	5	5	5	3	5	2
3	3	3	3	4	3	4	3	3	3	3	3	3	3	3	3	3	3	3	3	3
4	3	4	3	4	4	4	3	4	4	4	5	4	1	4	3	3	4	3	5	4
4	4	4	4	4	4	4	4	4	4	4	4	4	4	4	4	4	4	4	4	4
4	4	5	4	4	3	4	3	4	4	4	3	4	4	4	5	4	5	4	4	3
4	3	4	5	4	4	3	3	5	3	5	4	4	4	4	5	3	4	3	4	4
5	4	5	4	4	4	5	3	4	3	5	5	3	4	5	3	5	4	3	5	4
5	4	5	4	4	3	4	3	3	4	3	4	4	4	3	5	4	4	4	4	4
5	5	4	4	4	3	4	4	3	3	4	4	4	4	4	5	3	4	4	5	5
1	1	2	3	2	1	2	3	3	3	3	1	1	1	1	1	1	1	1	1	2
2	3	1	2	2	2	1	2	2	1	2	2	2	1	2	1	2	1	2	1	1
5	3	5	5	4	2	2	2	4	4	4	5	5	5	4	5	4	4	3	4	5
2	2	2	1	2	2	2	2	2	2	2	2	2	2	2	2	2	2	2	2	2
4	3	4	4	4	4	3	5	3	4	3	5	3	5	5	5	4	5	5	5	5
5	5	3	3	4	4	5	5	5	5	5	5	5	5	5	5	5	5	5	5	5
4	4	4	3	5	4	4	4	5	4	5	5	5	5	5	5	5	5	5	5	5
3	3	3	4	4	3	3	3	4	4	4	3	4	4	4	4	3	4	3	4	4
4	4	4	4	4	4	4	4	4	4	4	4	4	4	4	4	4	4	4	4	4
4	3	4	4	4	3	3	2	3	3	5	4	4	4	4	5	3	5	5	4	3
2	3	4	4	4	4	3	3	5	4	5	5	4	3	3	5	4	5	3	4	3
5	3	4	4	5	5	4	4	5	5	5	5	5	5	5	4	4	5	5	4	5
4	3	3	3	4	3	3	3	4	4	4	4	3	3	4	5	3	5	4	5	4
4	5	4	5	4	4	5	4	5	4	5	4	5	4	3	5	4	3	5	4	5
4	3	4	3	2	2	2	4	3	2	4	5	5	5	4	4	3	5	3	5	3
5	3	5	3	3	3	3	4	4	4	5	5	5	5	4	5	3	1	3	4	4
5	5	5	5	5	5	5	5	5	5	5	5	5	5	5	5	5	5	5	5	5
5	5	5	4	4	5	4	5	3	4	3	5	5	5	5	5	5	5	5	5	5
1	2	2	1	2	2	1	3	2	2	3	4	2	3	2	2	3	3	2	3	3
4	4	4	4	4	4	4	4	4	4	4	4	4	4	4	4	4	4	4	4	4
5	5	4	5	3	5	4	4	5	5	5	5	5	4	5	4	4	3	4	3	4
5	3	4	4	5	4	4	3	4	4	5	5	4	3	4	5	3	3	4	5	1
5	4	4	5	5	4	4	5	4	5	4	4	5	4	5	4	5	4	5	4	5
4	2	5	4	4	4	4	3	4	3	4	4	5	4	5	4	5	5	4	4	4
5	4	5	5	5	2	4	5	5	5	5	5	5	5	5	5	4	5	5	5	5
4	4	4	4	4	4	4	4	4	4	4	4	4	4	4	4	4	4	4	4	4
4	4	5	4	4	4	4	4	5	5	5	5	5	5	4	5	4	5	4	4	4
5	4	4	5	4	5	4	4	5	5	5	5	4	5	3	5	4	5	4	5	5
5	4	4	5	4	4	4	5	4	2	4	3	5	5	4	5	3	5	3	4	5
3	4	5	4	4	2	3	3	3	2	4	5	2	4	3	2	3	3	2	3	4
3	3	4	2	4	5	3	4	3	2	4	5	3	4	2	4	4	5	3	4	3
2	2	2	2	1	1	2	1	5	5	5	5	5	4	3	3	3	4	3	3	5
4	5	5	4	4	2	3	3	3	3	4	4	3	4	4	4	4	4	4	4	4
5	4	4	2	4	4	4	4	5	1	5	5	4	4	5	4	4	5	1	4	5
4	4	4	4	4	5	4	4	5	3	4	5	4	4	4	5	4	5	4	5	5
5	4	4	5	5	3	3	1	4	4	5	5	4	3	3	5	3	5	4	5	5
3	4	3	4	4	3	2	3	3	1	3	3	3	3	3	2	3	3	2	2	3
5	4	3	4	4	3	3	4	4	4	4	5	4	3	4	5	4	5	4	5	4
5	5	5	4	5	4	4	3	4	3	4	4	4	4	4	4	4	4	4	4	4
4	4	4	4	5	4	4	5	3	3	3	4	4	4	3	3	4	4	3	3	4
2	2	1	3	1	1	3	2	1	2	3	2	1	3	1	2	2	2	3	2	2
2	1	2	2	1	2	2	2	2	2	2	2	2	2	2	2	2	2	2	2	2
3	4	3	3	4	3	4	2	3	3	3	2	4	4	4	5	4	4	3	4	3
4	2	2	4	4	4	4	2	4	1	4	4	5	4	2	1	4	3	4	4	5
5	5	5	5	5	5	4	5	5	5	5	5	4	5	5	5	4	5	5	5	5
4	5	5	5	5	4	4	2	2	2	2	2	4	2	4	4	4	2	2	4	4
5	4	5	5	5	5	5	5	5	5	5	5	5	5	5	5	5	5	5	5	5
2	2	2	2	2	1	2	3	2	2	2	2	2	4	2	4	4	4	4	2	4
5	5	5	5	5	5	5	5	5	4	5	5	4	5	4	5	4	5	4	5	4
4	3	5	4	3	5	3	3	4	5	5	5	4	3	4	3	5	4	5	4	4
3	3	3	3	3	3	3	3	3	3	3	1	1	1	1	1	1	5	1	3	3
3	3	3	3	3	3	3	3	3	3	3	1	1	1	1	1	1	5	1	3	3
1	1	2	2	2	2	2	2	2	2	2	2	2	2	2	2	3	2	3	1	2
5	5	5	5	4	5	5	5	5	5	5	5	4	5	4	4	5	5	5	5	5
3	4	4	3	4	4	3	4	2	2	2	3	3	3	4	5	4	5	3	4	5
5	5	4	4	4	4	4	4	4	4	4	4	4	4	4	4	4	4	4	4	4
4	3	4	4	4	3	3	2	4	3	4	4	4	4	4	4	4	4	4	4	4
4	4	4	4	4	3	3	4	4	4	4	3	3	4	3	4	4	4	3	3	3
4	4	4	4	4	4	4	4	4	4	4	4	5	4	4	5	4	5	5	5	4
4	4	4	4	4	4	4	4	4	4	4	4	4	4	4	4	4	4	4	4	4
4	3	4	3	5	4	3	3	3	3	3	4	4	3	3	4	1	3	4	3	4
4	4	4	4	4	4	4	4	4	4	4	4	4	4	4	4	4	4	4	4	4
4	4	4	4	4	5	5	4	4	5	4	4	5	5	5	4	4	5	4	5	5
4	5	3	3	4	4	3	4	4	4	3	3	4	4	3	4	4	4	4	4	3
2	1	2	2	2	2	1	2	1	2	2	1	2	1	2	1	2	2	2	1	2
4	5	5	4	5	4	5	5	5	5	4	4	5	4	5	4	5	4	4	5	5
4	5	4	5	4	4	5	5	5	5	5	5	5	4	4	5	4	5	4	5	5
4	4	4	4	4	4	4	4	4	4	4	4	4	5	4	4	4	4	4	4	4
4	5	2	3	4	3	3	4	3	2	4	5	4	5	3	5	4	5	4	4	5
3	3	4	3	4	3	4	4	4	2	3	4	4	3	3	4	3	4	4	4	4
1	2	1	1	2	1	2	1	2	2	1	2	1	2	2	3	2	2	2	5	2
4	4	4	3	4	3	3	4	4	5	4	4	4	3	3	4	4	4	3	3	4
3	3	3	3	3	3	2	2	3	3	3	3	3	3	3	3	2	1	3	3	2
5	5	4	4	4	4	4	4	4	4	4	4	4	4	4	4	4	4	4	4	4
4	4	3	4	3	4	3	3	5	5	4	5	5	5	5	5	5	5	5	5	5
2	1	2	2	3	3	1	3	1	3	1	1	3	1	3	1	3	1	3	1	3
4	3	3	3	4	4	4	5	4	3	4	5	5	5	4	5	3	4	3	5	4
4	4	4	3	5	4	2	2	3	5	3	4	4	3	4	4	4	4	4	4	4
4	4	4	4	4	2	2	2	4	2	4	4	4	4	4	4	4	4	4	4	4
5	3	4	5	4	4	4	4	4	4	5	5	5	5	4	5	5	5	4	5	5
4	3	4	4	4	4	4	4	4	3	4	4	5	4	5	4	4	4	4	4	4
5	3	4	3	2	3	3	2	2	2	4	4	3	3	3	3	3	3	3	3	3
4	5	3	4	5	4	4	3	4	4	4	4	3	4	5	3	2	4	4	4	2
5	5	5	5	5	5	5	5	5	5	5	5	5	5	5	5	5	5	5	5	5
4	4	4	4	4	4	4	4	4	4	4	5	2	4	4	4	4	4	3	4	4
5	5	5	2	4	5	4	4	4	4	5	5	5	4	5	5	5	4	5	5	4
5	5	5	5	4	5	5	5	4	5	4	5	4	5	4	5	4	5	5	5	5
5	5	5	5	4	5	5	5	5	5	3	4	5	4	5	5	5	5	5	5	5
4	4	4	4	4	4	4	4	4	4	4	4	4	5	4	4	5	4	4	4	4
4	4	4	4	4	4	4	4	4	4	4	4	4	5	4	4	5	4	4	4	4
4	4	4	4	5	5	5	5	5	5	5	5	4	5	4	5	5	4	5	4	5
5	5	5	5	5	5	5	5	5	5	5	5	5	5	5	5	5	5	4	5	4
4	5	4	5	4	5	4	5	5	5	4	4	5	5	4	5	4	5	5	4	5
4	4	5	4	4	4	4	5	4	4	5	4	4	4	5	5	4	5	5	5	5
4	4	5	5	4	5	5	5	4	5	4	5	4	4	5	5	5	4	5	5	5
4	4	5	5	4	4	4	4	4	4	4	4	5	4	4	4	4	4	4	4	4
2	2	2	5	2	2	3	5	2	2	2	2	2	5	3	2	2	2	5	1	2
4	4	4	5	5	5	4	4	4	4	5	5	5	4	5	5	4	5	4	5	4
5	5	5	4	5	4	5	4	5	4	5	5	4	4	4	5	5	5	5	4	4
4	4	4	5	4	4	4	4	5	4	4	5	4	5	5	5	4	4	4	4	4
5	5	5	5	5	5	5	5	5	4	5	5	5	5	5	5	5	5	4	5	5
5	5	4	5	5	5	5	5	5	5	5	4	5	5	5	5	4	5	5	5	5
5	4	4	5	5	4	5	5	4	4	5	5	4	5	4	5	5	4	5	5	5
5	4	4	4	5	3	4	5	4	5	4	5	4	5	4	3	5	4	5	5	4
2	2	1	2	1	4	2	1	4	2	2	2	4	2	4	2	2	2	4	1	2
4	5	5	5	5	5	5	5	5	5	5	5	5	4	4	5	4	5	5	4	5
5	4	4	4	4	4	3	3	4	3	4	4	3	4	3	4	3	3	4	4	4
5	4	5	5	5	5	1	1	5	5	5	5	5	5	5	5	5	5	5	5	5
4	4	5	4	5	4	4	5	5	5	5	5	4	5	5	5	4	5	2	5	5
3	4	5	4	4	3	5	5	5	5	5	3	3	2	2	5	5	5	3	5	2
3	3	3	3	4	3	4	3	3	3	3	3	3	3	3	3	3	3	3	3	3
4	3	4	3	4	4	4	3	4	4	4	5	4	1	4	3	3	4	3	5	4
4	4	4	4	4	4	4	4	4	4	4	4	4	4	4	4	4	4	4	4	4
4	4	5	4	4	3	4	3	4	4	4	3	4	4	4	5	4	5	4	4	3
4	3	4	5	4	4	3	3	5	3	5	4	4	4	4	5	3	4	3	4	4
5	4	5	4	4	4	5	3	4	3	5	5	3	4	5	3	5	4	3	5	4
5	4	5	4	4	3	4	3	3	4	3	4	4	4	3	5	4	4	4	4	4
5	5	4	4	4	3	4	4	3	3	4	4	4	4	4	5	3	4	4	5	5
1	1	2	3	2	1	2	3	3	3	3	1	1	1	1	1	1	1	1	1	2
2	3	1	2	2	2	1	2	2	1	2	2	2	1	2	1	2	1	2	1	1
5	3	5	5	4	2	2	2	4	4	4	5	5	5	4	5	4	4	3	4	5
2	2	2	1	2	2	2	2	2	2	2	2	2	2	2	2	2	2	2	2	2
4	3	4	4	4	4	3	5	3	4	3	5	3	5	5	5	4	5	5	5	5
5	5	3	3	4	4	5	5	5	5	5	5	5	5	5	5	5	5	5	5	5
4	4	4	3	5	4	4	4	5	4	5	5	5	5	5	5	5	5	5	5	5
3	3	3	4	4	3	3	3	4	4	4	3	4	4	4	4	3	4	3	4	4
4	4	4	4	4	4	4	4	4	4	4	4	4	4	4	4	4	4	4	4	4
4	3	4	4	4	3	3	2	3	3	5	4	4	4	4	5	3	5	5	4	3
2	3	4	4	4	4	3	3	5	4	5	5	4	3	3	5	4	5	3	4	3
5	3	4	4	5	5	4	4	5	5	5	5	5	5	5	4	4	5	5	4	5
4	3	3	3	4	3	3	3	4	4	4	4	3	3	4	5	3	5	4	5	4
2	3	1	2	2	2	1	2	2	1	2	2	2	1	2	1	2	1	2	1	1
5	3	5	5	4	2	2	2	4	4	4	5	5	5	4	5	4	4	3	4	5
2	2	2	1	2	2	2	2	2	2	2	2	2	2	2	2	2	2	2	2	2
4	3	4	4	4	4	3	5	3	4	3	5	3	5	5	5	4	5	5	5	5
5	5	3	3	4	4	5	5	5	5	5	5	5	5	5	5	5	5	5	5	5
4	4	4	3	5	4	4	4	5	4	5	5	5	5	5	5	5	5	5	5	5
3	3	3	4	4	3	3	3	4	4	4	3	4	4	4	4	3	4	3	4	4
4	4	4	4	4	4	4	4	4	4	4	4	4	4	4	4	4	4	4	4	4
2	3	1	2	2	2	1	2	2	1	2	2	2	1	2	1	2	1	2	1	1
5	3	5	5	4	2	2	2	4	4	4	5	5	5	4	5	4	4	3	4	5
2	2	2	1	2	2	2	2	2	2	2	2	2	2	2	2	2	2	2	2	2
4	3	4	4	4	4	3	5	3	4	3	5	3	5	5	5	4	5	5	5	5
5	5	3	3	4	4	5	5	5	5	5	5	5	5	5	5	5	5	5	5	5
4	4	4	3	5	4	4	4	5	4	5	5	5	5	5	5	5	5	5	5	5
3	3	3	4	4	3	3	3	4	4	4	3	4	4	4	4	3	4	3	4	4
4	4	4	4	4	4	4	4	4	4	4	4	4	4	4	4	4	4	4	4	4
4	3	4	4	4	3	3	2	3	3	5	4	4	4	4	5	3	5	5	4	3
2	3	4	4	4	4	3	3	5	4	5	5	4	3	3	5	4	5	3	4	3
5	5	5	5	4	5	5	3	4	5	4	5	4	5	4	5	4	5	5	5	5
5	5	5	5	4	5	5	5	5	5	3	4	5	4	5	5	5	3	5	5	5
4	4	4	4	4	4	4	4	4	4	4	4	4	5	4	4	5	4	4	4	4
4	4	4	4	4	4	4	4	4	4	4	4	4	5	4	4	5	4	4	4	4
4	4	4	4	5	5	5	5	5	5	5	5	4	5	4	5	5	4	5	4	5
5	5	5	5	5	5	5	5	5	5	5	5	5	5	5	5	5	5	4	5	4
4	5	4	5	4	5	4	5	5	5	4	4	5	5	4	5	4	5	5	4	5
4	4	5	4	4	4	4	5	4	4	5	4	4	4	5	5	4	5	5	5	5
4	4	5	5	4	5	5	5	4	5	4	5	4	4	5	5	5	4	5	5	5
4	4	5	5	4	4	4	4	4	4	4	4	5	4	4	4	4	4	4	4	4
2	2	2	5	2	2	3	5	2	2	2	2	2	5	3	2	2	2	5	1	2
4	4	4	5	5	5	4	4	4	4	5	5	5	4	5	5	4	5	4	5	4
5	5	5	4	5	4	5	4	5	4	5	5	4	4	4	5	5	5	5	4	4
4	4	4	4	4	4	4	4	4	4	4	4	4	4	4	4	4	4	4	4	4
4	3	4	4	4	3	3	2	3	3	5	4	4	4	4	5	3	5	5	4	3
